# Supplementary material for: Assessment of Enhancement Kinetics Improves the Specificity of Abbreviated Breast MRI: Performance in an Enriched Cohort
Source: Diagnostics (Basel). 2022 Dec 30;13(1):136. doi: 10.3390/diagnostics13010136 (PMC9818206; doi:10.3390/diagnostics13010136)
Supplement: Supplementary file 1 [file diagnostics-13-00136-s001.zip]

Archive with 1 entries (1 files):
- diagnostics-2076401-supplementary.pdf
